# Supplementary material for: The Role of ADCY1 in Regulating the Sensitivity of Platinum-Based Chemotherapy in NSCLC
Source: Pharmaceuticals (Basel). 2024 Aug 24;17(9):1118. doi: 10.3390/ph17091118 (PMC11434658; doi:10.3390/ph17091118)
Supplement: Supplementary file 1 [file pharmaceuticals-17-01118-s001.zip]

Archive with 1 entries (1 files):
- pharmaceuticals-3126817-supplementary.pdf
